# Supplementary material for: Simple Bioparticle Filtration Device Based on an Ultralow-Fouling Zwitterionic Polyurethane Membrane for Rapid Large-Volume Separation of Plasma and Viruses from Whole Blood
Source: Membranes (Basel). 2023 May 17;13(5):524. doi: 10.3390/membranes13050524 (PMC10223665; doi:10.3390/membranes13050524)
Supplement: Supplementary file 1 [file membranes-13-00524-s001.zip]

Archive with 1 entries (1 files):
- membranes-2350627-supplementary.pdf
